# Supplementary material for: Transcriptomic Response to Nitric Oxide Treatment in Larix olgensis Henry
Source: Int J Mol Sci. 2015 Dec 2;16(12):28582–97. doi: 10.3390/ijms161226117 (PMC4691064; doi:10.3390/ijms161226117)
Supplement: Supplementary file 1 [file ijms-16-26117-s001.zip]

Archive with 2 entries (2 files):
- ijms-101635-Supplementary tables.xls
- ijms-101635-Supplementary figures.pdf
